# Supplementary material for: Spermidine-Eugenol Supplement Preserved Inflammation-Challenged Intestinal Cells by Stimulating Autophagy
Source: Int J Mol Sci. 2023 Feb 18;24(4):4131. doi: 10.3390/ijms24044131 (PMC9964041; doi:10.3390/ijms24044131)
Supplement: Supplementary file 1 [file ijms-24-04131-s001.zip]

Archive with 1 entries (1 files):
- ijms-2165329-supplementary.pdf
